# Supplementary material for: Development of “LvL UP 1.0”: a smartphone-based, conversational agent-delivered holistic lifestyle intervention for the prevention of non-communicable diseases and common mental disorders
Source: Front Digit Health. 2023 May 10;5:1039171. doi: 10.3389/fdgth.2023.1039171 (PMC10207359; doi:10.3389/fdgth.2023.1039171)
Supplement: Supplementary file 1 [file Datasheet1.zip]

Archive with 4 entries (4 files):
- Supplementary File 1.DOCX
- Supplementary File 2.DOCX
- Supplementary File 3.DOCX
- Supplementary File 4.PDF
